# Supplementary material for: Traditional Heart-Healthy Diet and Medication Adherence in the Norton Sound Region: An 18-Month Telehealth Intervention
Source: Int J Environ Res Public Health. 2022 Aug 11;19(16):9885. doi: 10.3390/ijerph19169885 (PMC9408057; doi:10.3390/ijerph19169885)
Supplement: Supplementary file 1 [file ijerph-19-09885-s001.zip]

Archive with 1 entries (1 files):
- ijerph-1849185-supplementary.pdf
